# Supplementary material for: Multiregional Radiomic Signatures Based on Functional Parametric Maps from DCE-MRI for Preoperative Identification of Estrogen Receptor and Progesterone Receptor Status in Breast Cancer
Source: Diagnostics (Basel). 2022 Oct 21;12(10):2558. doi: 10.3390/diagnostics12102558 (PMC9601361; doi:10.3390/diagnostics12102558)
Supplement: Supplementary file 1 [file diagnostics-12-02558-s001.zip]

Archive with 1 entries (1 files):
- diagnostics-1933015-supplementary.pdf
